# Supplementary material for: Identification and structural analysis of the tripartite α-pore forming toxin of Aeromonas hydrophila
Source: Nat Commun. 2019 Jul 1;10:2900. doi: 10.1038/s41467-019-10777-x (PMC6602965; doi:10.1038/s41467-019-10777-x)
Supplement: Supplementary file 4 — Supplementary Data 1 [file 41467_2019_10777_MOESM4_ESM.xlsx]

## Sheet: Sheet1
Supplementary Data 1|BlastP results for AhlA, AhlB, and AhlC with E value<0.01 (Aeromonas Taxid excluded, ClyA was not identified by any of the BLAST searches due to very low sequence similarity to any of the Ahl components (E values of 3.7, 0.8 and 2.2 against AhlA, AhlB, AhlC, respectively))
AhlA BlastP results		AhlB BlastP results		AhlC BlastP results
Accession number	Protein [Bacteria]	Accession number	Protein [Bacteria]	Accession number	Protein [Bacteria]
WP_034933552.1	hypothetical protein [Erwinia mallotivora]	WP_077606347.1	hypothetical protein [Salinivibrio sp. DV]	WP_077675766.1	hypothetical protein [Salinivibrio proteolyticus]
KIA79003.1	hypothetical protein QR66_18355 [Chromobacterium piscinae]	WP_077675767.1	hypothetical protein [Salinivibrio sp. ML290]	WP_069590131.1	hypothetical protein [Salinivibrio sp. DV]
WP_052247043.1	MULTISPECIES: hypothetical protein [Chromobacterium]	WP_034933555.1	hypothetical protein [Salinivibrio proteolyticus]	WP_077606346.1	hypothetical protein [Salinivibrio sp. ML290]
WP_103318194.1	hypothetical protein [Chromobacterium sp. MWU13-2610]	WP_103318196.1	hypothetical protein [Erwinia mallotivora]	WP_005532948.1	hypothetical protein [Vibrio campbellii]
OKB64935.1	hypothetical protein BHU62_20100 [Serratia marcescens]	WP_043629747.1	hypothetical protein [Chromobacterium sp. MWU13-2610]	WP_039983191.1	hypothetical protein [Vibrio sagamiensis]
CUW24168.1	Bacillus haemolytic enterotoxin (HBL) [Serratia sp. LCN16]	WP_071109676.1	hypothetical protein [Chromobacterium piscinae]	WP_010644721.1	hypothetical protein [Vibrio campbellii]
WP_069590127.1	MULTISPECIES: hypothetical protein [Salinivibrio]	WP_106075973.1	hypothetical protein [Chromobacterium amazonense]	WP_063524176.1	hypothetical protein [Vibrio sp. HI00D65]
WP_044553510.1	hypothetical protein [Serratia liquefaciens]	WP_063524175.1	hypothetical protein [Chromobacterium amazonense]	WP_044553514.1	hypothetical protein [Serratia liquefaciens]
WP_077606348.1	hypothetical protein [Salinivibrio sp. ML290]	WP_010644719.1	hypothetical protein [Vibrio sp. HI00D65]	WP_034933556.1	hypothetical protein [Erwinia mallotivora]
OKP24072.1	hypothetical protein BSQ35_08280 [Serratia liquefaciens]	WP_005532945.1	MULTISPECIES: hypothetical protein [Vibrio harveyi group]	CUW24170.1	Uncharacterised protein [Serratia sp. LCN16]
WP_074055057.1	hypothetical protein [Serratia marcescens]	WP_099982518.1	hypothetical protein [Vibrio campbellii]	OKP24070.1	hypothetical protein BSQ35_08270 [Serratia liquefaciens]
WP_089197443.1	hypothetical protein [Serratia marcescens]	WP_043912873.1	hypothetical protein [Serratia marcescens]	OKB64937.1	hypothetical protein BHU62_20110 [Serratia marcescens]
WP_099982517.1	hypothetical protein [Serratia marcescens]	ANS44858.1	hypothetical protein [Serratia plymuthica]	WP_089197445.1	hypothetical protein [Serratia marcescens]
WP_078062091.1	hypothetical protein [Serratia marcescens]	OKP24071.1	hypothetical protein Q5A_022205 [Serratia plymuthica]	WP_074055055.1	hypothetical protein [Serratia marcescens]
WP_006320606.1	hypothetical protein [Serratia plymuthica]	WP_074055056.1	hypothetical protein BSQ35_08275 [Serratia liquefaciens]	WP_078062092.1	hypothetical protein [Serratia marcescens]
WP_005532943.1	hypothetical protein [Vibrio campbellii]	WP_089197444.1	hypothetical protein [Serratia marcescens]	WP_099982519.1	hypothetical protein [Serratia marcescens]
WP_063524174.1	hypothetical protein [Vibrio sp. HI00D65]	WP_073534094.1	hypothetical protein [Serratia marcescens]	WP_071109675.1	hypothetical protein [Chromobacterium amazonense]
WP_039983192.1	hypothetical protein [Vibrio sagamiensis]	WP_044553512.1	hypothetical protein [Serratia marcescens]	WP_103318198.1	hypothetical protein [Chromobacterium sp. MWU13-2610]
WP_010644717.1	hypothetical protein [Vibrio campbellii]	CUW24169.1	hypothetical protein [Serratia liquefaciens]	WP_043629750.1	hypothetical protein [Chromobacterium piscinae]
WP_062452822.1	hypothetical protein [Rhizobium sp. Leaf262]	OIQ27001.1	Bacillus haemolytic enterotoxin (HBL) [Serratia sp. LCN16].	WP_106075972.1	hypothetical protein [Chromobacterium amazonense]
WP_045872305.1	MULTISPECIES: hypothetical protein [Nostocales]	WP_067047001.1	hypothetical protein BM564_13560 [Bacteroidetes bacteriumMedPE-SWsnd-G2]	ANS44859.1	hypothetical protein Q5A_022210 [Serratia plymuthica PRI-2C]
WP_097130973.1	hypothetical protein [Spirosoma fluviale]	WP_045872306.1	hypothetical protein [Moritella sp. JT01]	WP_065506631.1	hypothetical protein [Serratia plymuthica]
		WP_062452821.1	MULTISPECIES: hypothetical protein [Nostocales]	WP_062452820.1	hypothetical protein [Rhizobium sp. Leaf262]
		WP_070302362.1	hypothetical protein [Rhizobium sp. Leaf262]	WP_058048093.1	hypothetical protein [Janthinobacterium sp. Ant5-2-1]
		WP_072453575.1	hypothetical protein [Janthinobacterium sp. HH104]	WP_067047004.1	hypothetical protein [Moritella sp. JT01]
		WP_051958568.1	hypothetical protein [Janthinobacterium lividum]	WP_070302360.1	hypothetical protein [Janthinobacterium sp. HH104]
		WP_058048092.1	hypothetical protein [Janthinobacterium sp. RA13]	WP_046682717.1	hypothetical protein [Janthinobacterium sp. KBS0711]
		WP_051990888.1	hypothetical protein [Janthinobacterium sp. Ant5-2-1]	STR23279.1	Uncharacterised protein [Janthinobacterium lividum]
		WP_106285685.1	hypothetical protein [Janthinobacterium lividum]	WP_072453574.1	hypothetical protein [Janthinobacterium lividum]
		PCI41786.1	MULTISPECIES: hypothetical protein [Paraburkholderia]	SFX37300.1	hypothetical protein SAMN03097694_1835 [Janthinobacterium lividum]
		WP_011221504.1	hypothetical protein COB46_02375 [Rhodospirillaceae bacterium]	WP_045872307.1	MULTISPECIES: hypothetical protein [Nostocales]
		WP_051575769.1	hypothetical protein [Photobacterium profundum]	WP_034748100.1	hypothetical protein [Janthinobacterium lividum]
		WP_025665043.1	hypothetical protein [Aquimarina atlantica]	WP_106285686.1	MULTISPECIES: hypothetical protein [Paraburkholderia]
		WP_106793992.1	hypothetical protein [Aquimarina megaterium]
		OIQ27000.1	hypothetical protein [Aquimarina sp. Aq78]
		WP_048549692.1	hypothetical protein BM564_13555 [Bacteroidetes bacterium]
		WP_097130975.1	hypothetical protein [Tetrasphaera japonica]
		WP_077183382.1	hypothetical protein [Spirosoma fluviale]
		WP_084728139.1	hypothetical protein [Pseudomonas putida]
		CNE51360.1	hypothetical protein [Yersinia nurmii]
		WP_004924065.1	Bacillus haemolytic enterotoxin (HBL) [Yersinia nurmii]
		AFH93944.1	hypothetical protein [Providencia stuartii]
		WP_036942434.1	hypothetical protein S70_10430 [Providencia stuartii MRSN 2154]
		WP_043196271.1	hypothetical protein [Providencia stuartii]
		WP_093412968.1	hypothetical protein [Pseudomonas putida]
		WP_035928556.1	MULTISPECIES: hypothetical protein [Pseudomonas]
		WP_014193334.1	hypothetical protein [Caballeronia glathei]
		WP_045456965.1	hypothetical protein [Burkholderia sp. YI23]
		WP_053570459.1	hypothetical protein [Burkholderia sp. RPE67]
		WP_077159543.1	hypothetical protein [Caballeronia cordobensis]
		CNH31158.1	hypothetical protein [Burkholderia sp. KK1]
		WP_050113121.1	Bacillus haemolytic enterotoxin (HBL) [Yersinia kristensenii]
		WP_079972851.1	hypothetical protein [Yersinia kristensenii]
		WP_047606440.1	hypothetical protein [Salmonella enterica]
		WP_048401991.1	hypothetical protein [Rahnella aquatilis]
		KMO41649.1	hypothetical protein [Pseudomonas weihenstephanensis]
		WP_099953287.1	hypothetical protein VP06_00565 [Methylobacterium aquaticum]
		WP_082167074.1	hypothetical protein [Methylobacterium sp. PR1016A]
		WP_069737083.1	hypothetical protein [Methylobacterium aquaticum]
		WP_018847948.1	hypothetical protein [Streptomyces sp. EN27]
		WP_073770591.1	hypothetical protein [Streptomyces sp. CNT372]
		WP_109179022.1	hypothetical protein [Streptomyces sp. CB02366]
		WP_100562000.1	hypothetical protein [Streptomyces sp. CS131]
		SCD75619.1	hypothetical protein [Streptomyces sp. CB02613]
		WP_109197799.1	haemolytic enterotoxin (HBL) [Streptomyces sp. Termitarium-T10T-6]
		WP_039279709.1	hypothetical protein [Streptomyces sp. CS014]
		WP_039480080.1	hypothetical protein [Pectobacterium carotovorum]
		WP_006126362.1	hypothetical protein [Pectobacterium polaris]
		SCG04400.1	MULTISPECIES: hypothetical protein [Streptomyces]
		WP_032766720.1	haemolytic enterotoxin (HBL) [Streptomyces sp. Ncost-T6T-2b]
		WP_014915521.1	hypothetical protein [Streptomyces sp. CNS654]
		XP_020614246.1	hypothetical protein [Pectobacterium carotovorum]
		WP_034263838.1	uncharacterized protein LOC110052457 [Orbicella faveolata]
		WP_013762696.1	hypothetical protein [Actinospica robiniae]
		XP_020915505.1	enterotoxin [Haliscomenobacter hydrossis]
		KXJ22064.1	uncharacterized protein LOC110252993 [Exaiptasia pallida]
		OUB14244.1	hypothetical protein AC249_AIPGENE3543 [Exaiptasia pallida]
		WP_098173054.1	hemolytic enterotoxin [Bacillus thuringiensis serovar yunnanesis]
		WP_098134927.1	enterotoxin [Bacillus pseudomycoides]
		WP_018781401.1	enterotoxin [Bacillus pseudomycoides]
		WP_006094514.1	MULTISPECIES: enterotoxin [Bacillus]
		WP_098523071.1	MULTISPECIES: enterotoxin [Bacillus]
		WP_098335180.1	enterotoxin [Bacillus cereus]
		WP_003196833.1	enterotoxin [Bacillus cereus]
		WP_033797943.1	MULTISPECIES: enterotoxin [Bacillus cereus group]
		WP_033674723.1	enterotoxin [Bacillus mycoides]
		WP_100064189.1	enterotoxin [Bacillus gaemokensis]
		WP_017152251.1	hypothetical protein [Bacillus toyonensis]
		WP_098594952.1	enterotoxin [Bacillus bingmayongensis]
		WP_016110404.1	enterotoxin [Bacillus cereus]
		WP_098489509.1	hypothetical protein [Bacillus cereus]
		WP_098357442.1	enterotoxin [Bacillus cereus]
		WP_048536366.1	hypothetical protein [Bacillus cereus]
		WP_026592412.1	hypothetical protein [Bacillus cereus]
