# Supplementary material for: Identification and structural analysis of the tripartite α-pore forming toxin of Aeromonas hydrophila
Source: Nat Commun. 2019 Jul 1;10:2900. doi: 10.1038/s41467-019-10777-x (PMC6602965; doi:10.1038/s41467-019-10777-x)
Supplement: Supplementary file 7 — Source Data [file 41467_2019_10777_MOESM7_ESM.xlsx]

## Sheet: Figure 1a-d
Figure 1a	%heamolysis
Ahl component/1uM	1	2	3
AhlA	0	0	0
AhlB	0	0	0
AhlC	1.026	0.855	1.026
AhlA+AhlB	5.3	4.298	3.868
AhlA+AhlC	1.197	0.513	1.197
AhlB+AhlC	43.55	44.84	45.99
AhlA+AhlB+AhlC	97.3	98.55	98.56
Figure 1b	%haemolysis
Conc. Of variable component (uM)	AhlB/AhlC, AhlA varies			AhlA/AhlB, AhlC varies			AhlA/AhlC, AhlB varies
2	98.4	95.3	94.5	100	100	100	100	100	100
1	97.3	98.55	98.56	97.3	98.55	98.56	97.3	98.55	98.56
0.5	48.71	48.42	49	96.4	95.86	91.17	56.31	57.08	59.62
0.25	46.42	47.99	47.42	81.8	75.86	85.77	57.63	54.76	56.08
0.125	47.56	45.99	45.99	88.47	92.25	79.1	54.09	31.53	43.69
0.0625	46.99	47.13	46.13	66.67	73.51	66.67	29.3	25.88	25.88
0	43.55	44.84	45.99	5.3	4.298	3.868	1.197	0.513	1.197
Figure 1c	%haemolysis
Time (minutes)	Pre-incubated with AhlB and AhlC			Pre-incubated with AhlC			AhlA, AhlB, and AhlC			Pre-incubated with AhlA			Pre-incubated with AhlA and AhlC
0	20.6	13.12	10	0	0	0	0	0	0	1.3	1.3	1.3	13.1	12.5	0
10	22.5	46.25	20.6	53.8	42.5	46.3	20.6	8.1	33.1	56	50.2	65.5	44.4	58.8	58.8
20	46.9	46.3	41.9	50	52.5	48.1	56.9	55	44.4	57.7	60.8	60.8	50.6	51.3	58.8
30	43.8	44.4	38.1	52.5	50.6	48.1	57.9	50.6	55	74.1	65.5	60	43.8	50	51.3
40	40	37	35	53.8	55	50.6	63.8	55	42.5	70.3	61.1	55	94.4	65.6	60.6
Figure 1d	%haemolysis
Time (minutes)	Pre-incubated with AhlB			Pre-incubated with AhlC			AhlA, AhlB, and AhlC
0	7.4	7.7	12.4	0	0	0	0	0	0
10	8.1	17.4	17.4	14.4	11.1	10	0	0	2.5
20	10.1	4.7	6.4	27.2	24.8	31.5	29.4	29.7	16.2
30	13.8	12.1	15.1	30.2	28.5	35.9	21	18.5	28.6
40	18.8	18.5	13.8	36.6	27.5	24.8	20.4	27.5	23

## Sheet: Figure 1f
											AhlA
											AhlB
											AhlC
											AhlA+AhlC
											AhlB+AhlC
											AhlA+AhlB+AhlC
											AhlA+AhlB

## Sheet: Supplementary figure 3a
										AhlA+AhlB
										AhlA+AhlC

## Sheet: Supplementary figure 11-gels
11a							11b

## Sheet: Supplementary figure 11-haemoly
sup figure 11a	%heamolysis
	1	2	3
AhlABC	97.3	98.6	98.6
AhlABC HM	17.8	36.4	36.4
AhlABC cross-link 1	34.4	38.6	32.1
AhlABC cross-link2	0	0	0
